# Supplementary material for: Questionable Validity of Creatinine-Based eGFR in Elderly Patients but Cystatin C Is Helpful in First-Line Diagnostics
Source: Geriatrics (Basel). 2023 Dec 8;8(6):120. doi: 10.3390/geriatrics8060120 (PMC10742602; doi:10.3390/geriatrics8060120)
Supplement: Supplementary file 1 [file geriatrics-08-00120-s001.zip]

Archive with 1 entries (1 files):
- geriatrics-2639263-supplementary.pdf
